# Supplementary material for: Characteristics and Screening Strategies of Hepatitis B in Guangdong Province, China
Source: Viruses. 2026 Apr 22;18(5):486. doi: 10.3390/v18050486 (PMC13211652; doi:10.3390/v18050486)
Supplement: Supplementary file 1 [file viruses-18-00486-s001.zip]

Archive with 1 entries (1 files):
- viruses-4218382-supplementary.pdf
